# Supplementary material for: Identification of Germline Mutations in Upper Tract Urothelial Carcinoma With Suspected Lynch Syndrome
Source: Front Oncol. 2022 Mar 16;12:774202. doi: 10.3389/fonc.2022.774202 (PMC8966221; doi:10.3389/fonc.2022.774202)
Supplement: Supplementary file 3 [file Table_2.xlsx]

## Sheet: Sheet1
Table S2 Clinical data of 108 UTUC patients
ID	Sex	Age/years	MSH6 protein staining	MLH1 protein staining	PMS2 protein staining	MSH2 protein staining	Amsterdam II	Suspicious LS (IHC or AmsterdamⅡ, any one)	WES analysis	MSI status	high or moderate lp/p	Tumor architecture	Tumor diameter/cm	Tumor stage	Tumor stage	Tumor stage	Lynph node metastasis	Distant metastasis	Multifocal	Simultaneous bladder cancer	History of bladder cancer (urothelial carcinoma excluded)	Personal history of cancer	Personal history of LS-associated cancer	Family history of cancer in first-degree relatives	Family history of LS-associated cancer in first-degree relatives	Tumor location	AA intake
P001	female	54	1+++	1++	1++	1++	no	no	no	undetected	7	papillary	2.8	PT3	high	G3	negative	negative	multifocal	yes	yes	absent	absent	present	present	pelvis	no
P002	female	56	1+++	1+	1++	1++	no	no	no	undetected	7	papillary	2.8	PT2	high	G3	negative	negative	single	no	yes	absent	absent	absent	absent	ureter	no
P003	male	55	1++	1+++	1+	1+	yes	yes	yes	stable	1	papillary	2.3	PT1	low	G1	negative	negative	single	no	no	present	present	present	present	ureter	no
P004	female	56	1++	1+	1++	1++	no	no	no	undetected	7	sessile	5	PT3	high	G3	positive	negative	single	no	no	absent	absent	present	absent	ureter	no
P005	female	50	1++	1+	1++	1++	no	no	no	undetected	7	papillary	0.4	PTa	high	G2	negative	negative	single	no	no	absent	absent	absent	absent	ureter	no
P006	male	59	1++	1+	1+	1++	yes	yes	yes	stable	1	papillary	3	PT1	low	G2	negative	negative	single	no	no	absent	absent	present	present	ureter	no
P007	male	57	1++	1+	1+++	1+	no	no	no	undetected	7	sessile	12.5	PT1	high	G3	negative	negative	single	no	yes	absent	absent	present	absent	ureter	no
P008	female	69	1++	1+	1+	1++	no	no	no	undetected	7	papillary	3	PTa	low	G2	negative	negative	single	no	no	absent	absent	absent	absent	ureter	yes
P009	male	56	weak	1+++	1+++	-	no	yes	yes	high	0	papillary	3.5	PT2	high	G2	negative	negative	single	no	no	absent	absent	absent	absent	ureter	no
P010	female	84	-	1+	1+	-	no	yes	yes	high	1	papillary	3	PT3	low	G2	negative	negative	multifocal	yes	no	present	present	absent	absent	pelvis	no
P011	male	55	1+++	1+++	1+	1++	no	no	no	undetected	7	papillary	2.5	PT1	high	G2	negative	negative	single	no	no	absent	absent	absent	absent	pelvis	no
P012	female	55	1+++	1++	1+	1+++	no	no	no	undetected	7	papillary	1.5	PT2	high	G3	negative	negative	single	no	no	absent	absent	absent	absent	ureter	no
P013	female	69	1+++	1++	1++	1+++	no	no	no	undetected	7	papillary	2	PT1	low	G2	negative	negative	single	no	no	present	present	absent	absent	pelvis	yes
P014	male	36	1+++	1+++	1+++	1+++	no	no	no	undetected	7	sessile	3	PT3	high	G3	negative	negative	single	no	no	absent	absent	absent	absent	pelvis	no
P015	male	83	1+++	1++	1++	1+++	no	no	no	undetected	7	papillary	1.5	PT3	high	G3	positive	negative	single	no	no	absent	absent	present	present	ureter	no
P016	female	43	1+++	1++	1++	1++	no	no	no	undetected	7	sessile	1.8	PT3	high	G3	negative	negative	multifocal	no	yes	absent	absent	present	present	pelvis	no
P017	female	54	1++	1++	1+	1++	no	no	no	undetected	7	sessile	2.5	PT3	high	G3	negative	negative	single	no	no	absent	absent	absent	absent	ureter	no
P018	male	50	1++	1++	weak	1+	no	yes	yes	stable	1	sessile	2	PT2	high	G3	negative	negative	single	no	no	absent	absent	absent	absent	ureter	no
P019	male	52	1++	1++	1+++	1++	yes	yes	no	low	7	papillary	0.3	PTa	low	G2	negative	negative	single	no	no	present	present	present	present	pelvis	no
P020	male	73	1+	1+	1+	1+	no	no	no	undetected	7	papillary	2.8	PT1	high	G2	negative	negative	multifocal	no	yes	absent	absent	present	absent	ureter	no
P021	female	57	1++	1++	1+	1++	no	no	no	undetected	7	sessile	2	PT2	high	G3	negative	negative	multifocal	no	no	present	present	present	absent	ureter	no
P022	male	56	weak	1++	1+	1++	no	yes	yes	low	1	papillary	4.5	PT1	high	G2	negative	negative	single	no	no	absent	absent	absent	absent	pelvis	no
P023	female	58	1++	1+++	1+	1+++	no	no	no	undetected	7	papillary	1	PTa	low	G2	negative	negative	single	no	no	present	absent	present	absent	pelvis	no
P024	male	57	weak	1++	weak	1++	no	yes	yes	low	0	papillary	4	PT3	high	G2	negative	negative	single	no	no	absent	absent	absent	absent	pelvis	no
P025	female	58	1+++	1+++	1+++	1+++	no	no	no	undetected	7	papillary	3	PT2	high	G2	negative	negative	single	no	no	absent	absent	absent	absent	ureter	no
P026	male	29	1+++	1++	1++	1+++	no	no	no	undetected	7	papillary	7	PT1	low	G2	negative	negative	multifocal	no	no	absent	absent	absent	absent	ureter	no
P027	female	43	weak	weak	1++	1++	no	yes	yes	low	1	papillary	1	PT1	high	G2	negative	negative	multifocal	yes	no	present	present	absent	absent	ureter	no
P028	male	58	1++	1+	1++	1++	no	no	no	undetected	7	papillary	10.5	PT1	high	G2	negative	negative	single	no	no	absent	absent	present	absent	pelvis	no
P029	female	74	-	1+++	1++	1++	no	yes	yes	high	0	papillary	1.8	PT2	high	G3	negative	negative	single	no	no	present	present	absent	absent	ureter	no
P030	male	41	-	1++	1++	-	no	yes	yes	high	0	papillary	2.5	PT1	high	G2	negative	negative	single	no	no	absent	absent	present	present	pelvis	no
P031	male	57	1+	1++	1++	1++	no	no	no	undetected	7	papillary	3	PT1	low	G2	negative	negative	single	no	no	absent	absent	absent	absent	pelvis	no
P032	female	81	1+++	1++	1+	1++	no	no	no	undetected	7	sessile	4	PT3	high	G3	negative	negative	single	no	no	present	present	absent	absent	ureter	no
P033	male	58	1++	1+	1++	1+	no	no	no	undetected	7	papillary	1.5	PT1	low	G2	negative	negative	single	no	no	absent	absent	absent	absent	pelvis	no
P034	male	57	1++	1+	1++	-	no	yes	yes	low	0	sessile	1.2	PT1	high	G2	negative	negative	multifocal	yes	no	absent	absent	present	present	pelvis	no
P035	male	43	1++	1++	1+	1++	no	no	no	undetected	7	papillary	1.5	PT2	high	G2	negative	negative	single	no	no	absent	absent	absent	absent	pelvis	no
P036	male	58	-	1++	1+	-	no	yes	yes	high	1	papillary	3.5	PT1	high	G2	negative	negative	single	no	no	absent	absent	present	present	pelvis	no
P037	female	56	1+++	1+++	1++	1++	no	no	no	undetected	7	papillary	2.5	PT2	high	G2	negative	negative	single	no	no	absent	absent	absent	absent	pelvis	no
P038	male	54	1++	1+++	1+	1++	no	no	no	undetected	7	papillary	6.5	PT1	low	G2	negative	negative	multifocal	no	no	absent	absent	present	present	pelvis	no
P039	female	65	1+++	1++	1+	1++	no	no	no	undetected	7	papillary	2	PT1	low	G2	negative	negative	single	no	no	absent	absent	present	absent	ureter	no
P040	male	57	1++	1+	1+	1++	no	no	no	undetected	7	sessile	3.2	PT3	high	G3	negative	negative	single	no	no	absent	absent	absent	absent	pelvis	no
P041	male	55	1+++	1+++	1++	1+++	no	no	no	undetected	7	papillary	2	PT1	low	G2	negative	negative	multifocal	no	no	absent	absent	present	absent	ureter	no
P042	male	59	1+++	1++	1++	1++	no	no	no	undetected	7	papillary	4	PT1	high	G2	negative	negative	single	no	no	absent	absent	absent	absent	pelvis	no
P043	male	73	1+	1++	1++	1+	no	no	no	undetected	7	papillary	0.2	PT1	high	G3	negative	negative	multifocal	no	yes	present	present	absent	absent	ureter	no
P044	female	58	1+++	1++	1+	1+++	no	no	no	undetected	7	papillary	4.5	PT2	high	G3	negative	negative	multifocal	no	no	absent	absent	absent	absent	ureter	no
P045	female	57	1+++	1+++	1++	1+++	no	no	no	undetected	7	papillary	3.7	PT1	low	G2	negative	negative	multifocal	no	no	absent	absent	absent	absent	ureter	no
P046	female	51	1++	1+++	1+++	1++	no	no	no	undetected	7	papillary	4	PT2	low	G2	negative	negative	single	no	no	absent	absent	present	present	pelvis	no
P047	male	56	1+++	1+++	1++	1+++	no	no	no	undetected	7	papillary	2.5	PT3	high	G3	negative	negative	multifocal	no	yes	absent	absent	absent	absent	ureter	no
P048	male	54	1++	1++	1++	1+++	no	no	no	undetected	7	papillary	2.5	PT1	high	G2	negative	negative	single	no	no	absent	absent	present	present	pelvis	no
P049	female	53	1++	1++	1++	1+++	no	no	no	undetected	7	sessile	1.5	PT2	low	G3	negative	negative	multifocal	no	no	absent	absent	absent	absent	ureter	yes
P050	male	55	1+	1+	1++	1+++	no	no	no	undetected	7	papillary	4	PT3	high	G2	negative	negative	multifocal	no	no	absent	absent	absent	absent	ureter	no
P051	male	63	1+	1+	1+++	1+++	no	no	no	undetected	7	sessile	4.8	PT3	high	G3	negative	negative	single	no	no	present	present	absent	absent	ureter	no
P052	male	52	weak	1++	1+	1++	no	yes	yes	stable	0	papillary	2	PT1	low	G2	negative	negative	single	no	no	absent	absent	absent	absent	pelvis	no
P053	female	48	1+	weak	1+	1+++	no	yes	yes	stable	0	papillary	4.5	PT1	high	G2	negative	negative	single	no	no	absent	absent	absent	absent	pelvis	no
P054	female	55	1++	1+++	1++	1++	no	no	no	undetected	7	papillary	0.6	PTa	high	G2	negative	negative	single	no	no	absent	absent	absent	absent	ureter	no
P055	male	50	1++	1+	1++	1++	no	no	no	undetected	7	sessile	5	PT4	high	G3	negative	negative	single	no	no	absent	absent	absent	absent	pelvis	no
P056	female	47	1+++	weak	1+++	1++	no	yes	yes	stable	0	papillary	2.5	PT3	high	G3	negative	negative	multifocal	no	no	absent	absent	absent	absent	pelvis	no
P057	male	50	1+	1+	1+	1++	no	no	no	undetected	7	sessile	3	PT3	high	G3	negative	negative	single	no	no	present	absent	absent	absent	pelvis	no
P058	male	59	1++	1+	1++	1+++	no	no	no	undetected	7	papillary	3	PT1	low	G2	negative	negative	multifocal	yes	no	absent	absent	absent	absent	ureter	no
P059	male	58	1++	1+++	1+++	1+++	no	no	no	undetected	7	papillary	1.5	PT2	high	G3	negative	negative	single	no	no	absent	absent	absent	absent	ureter	no
P060	male	53	1++	1+	1+	1++	no	no	no	undetected	7	papillary	3.8	PT1	high	G2	negative	negative	single	no	no	absent	absent	absent	absent	ureter	no
P061	female	58	1+++	1+++	1+++	1+++	no	no	no	undetected	7	papillary	2.5	PT2	high	G3	negative	negative	single	no	no	absent	absent	absent	absent	ureter	no
P062	male	56	1++	1+	1++	1++	no	no	no	undetected	7	papillary	8	PT4	high	G2	positive	negative	single	no	no	absent	absent	present	absent	pelvis	no
P063	male	50	weak	weak	1++	1+	no	yes	yes	high	0	sessile	3.5	PT1	low	G2	negative	negative	single	no	no	absent	absent	present	present	pelvis	no
P064	male	46	1+	1+	1+	1+++	no	no	no	undetected	7	papillary	3	PT2	high	G3	negative	negative	single	no	no	absent	absent	present	present	ureter	no
P065	male	49	1+++	1++	1+++	1+++	no	no	no	undetected	7	papillary	5	PT2	high	G2	negative	negative	single	no	no	absent	absent	absent	absent	ureter	no
P066	female	57	-	weak	1++	1+++	no	yes	yes	high	1	sessile	2	PT2	high	G2	negative	negative	single	no	no	absent	absent	absent	absent	pelvis	no
P067	male	54	1++	1++	1+++	1+++	no	no	no	undetected	7	papillary	3	PT3	high	G3	positive	negative	multifocal	no	yes	absent	absent	absent	absent	ureter	no
P068	male	68	-	1+	1++	1+	no	yes	yes	low	0	papillary	10	PT3	high	G3	positive	negative	single	no	no	absent	absent	present	absent	pelvis	no
P069	female	58	1+++	1+++	1++	1+++	no	no	no	undetected	7	sessile	2.5	PT1	high	G2	negative	negative	single	no	no	absent	absent	present	absent	ureter	no
P070	female	54	1+	1+	1+++	1++	no	no	no	undetected	7	sessile	3.5	PT3	high	G3	positive	negative	single	no	no	absent	absent	present	absent	pelvis	no
P071	male	50	1++	1++	1++	1+++	no	no	no	undetected	7	papillary	3	PT1	high	G2	negative	negative	single	no	no	absent	absent	absent	absent	ureter	no
P072	male	57	1+++	-	1++	1++	no	yes	yes	high	1	papillary	4.5	PT3	high	G3	positive	negative	single	no	no	present	present	absent	absent	ureter	no
P073	male	59	-	-	1+	1+	no	yes	yes	low	0	papillary	3.5	PT1	high	G2	negative	negative	single	no	no	absent	absent	absent	absent	ureter	no
P074	female	52	1+++	1++	1+	1+++	no	no	no	undetected	7	sessile	3.2	PT3	high	G3	negative	negative	single	no	no	absent	absent	absent	absent	ureter	no
P075	male	41	-	weak	1++	1++	no	yes	yes	low	1	sessile	1.3	PT1	low	G2	negative	negative	single	no	no	absent	absent	absent	absent	ureter	no
P076	male	52	1+	weak	1++	1++	no	yes	yes	stable	0	papillary	0.3	PTa	low	G1	negative	negative	single	no	no	absent	absent	absent	absent	ureter	no
P077	male	48	1+	weak	1++	1++	no	yes	yes	low	0	papillary	2.5	PT1	high	G2	negative	negative	multifocal	yes	no	absent	absent	absent	absent	pelvis	no
P078	female	54	1+++	1++	1++	1+++	no	no	no	undetected	7	sessile	3.5	PT1	low	G2	negative	negative	single	no	no	absent	absent	absent	absent	pelvis	no
P079	female	57	1++	1+++	1+++	1+++	no	no	no	undetected	7	papillary	2.8	PT1	high	G2	negative	negative	single	no	no	absent	absent	present	absent	ureter	no
P080	female	70	1+++	1+++	1+++	1++	no	no	no	undetected	7	sessile	1	PT2	high	G3	negative	negative	single	no	no	absent	absent	absent	absent	ureter	no
P081	female	50	1+++	1+	1+++	1+++	no	no	no	undetected	7	papillary	3	PT2	high	G2	positive	negative	single	no	no	absent	absent	absent	absent	ureter	no
P083	female	51	1+	weak	1+	1+++	no	yes	yes	stable	0	sessile	2.5	PT2	high	G2	negative	negative	multifocal	yes	no	absent	absent	absent	absent	ureter	no
P084	male	48	weak	weak	weak	1+++	no	yes	yes	low	1	sessile	2	PT1	high	G2	negative	negative	single	no	no	absent	absent	present	absent	pelvis	no
P085	female	76	1++	1++	1++	1+++	no	no	no	undetected	7	papillary	3	PT2	high	G3	negative	negative	multifocal	no	no	absent	absent	absent	absent	pelvis	yes
P086	female	48	1+	-	1++	1++	no	yes	yes	low	1	sessile	8	PT4	high	G3	negative	negative	single	no	no	absent	absent	absent	absent	pelvis	no
P087	male	55	1+	1++	1+	1++	no	no	no	undetected	7	sessile	8.5	PT4	high	G3	positive	negative	single	no	no	absent	absent	absent	absent	pelvis	no
P088	male	73	1+	1++	1++	1++	no	no	no	undetected	7	papillary	3.5	PT1	low	G2	negative	negative	single	no	no	absent	absent	absent	absent	pelvis	no
P089	male	47	1+	1++	1+	1+	no	no	no	undetected	7	papillary	5	PT1	low	G2	negative	negative	single	no	no	absent	absent	absent	absent	pelvis	no
P090	male	52	1+	1+	1+	1+	no	no	no	undetected	7	papillary	1	PT3	high	G3	negative	negative	single	no	no	absent	absent	present	absent	ureter	no
P091	male	55	1+++	1+++	1++	1+++	no	no	no	undetected	7	papillary	2.7	PT1	high	G2	negative	negative	multifocal	no	no	absent	absent	absent	absent	pelvis	no
P092	female	45	1+	1++	1++	1++	no	no	no	undetected	7	sessile	2.2	PT2	high	G3	negative	negative	multifocal	yes	no	absent	absent	absent	absent	ureter	no
P093	male	58	1+++	1+	1+	1+++	no	no	no	undetected	7	papillary	2.5	PT2	high	G2	negative	negative	single	no	no	absent	absent	absent	absent	ureter	no
P094	female	50	-	-	1++	1+++	no	yes	yes	low	1	sessile	3	PT3	high	G2	negative	negative	single	no	no	absent	absent	absent	absent	pelvis	no
P095	female	58	weak	-	1+++	1+++	no	yes	yes	stable	0	papillary	6	PT3	high	G3	negative	negative	multifocal	yes	no	absent	absent	absent	absent	pelvis	no
P096	female	50	1+++	-	1++	1++	no	yes	yes	high	1	papillary	3	PT3	high	G3	positive	negative	multifocal	yes	no	absent	absent	present	absent	ureter	no
P097	female	57	-	-	1+	1+	no	yes	yes	stable	0	papillary	0.5	PT1	low	G2	negative	negative	single	no	no	absent	absent	absent	absent	ureter	no
P098	male	51	1++	1++	1+++	1++	no	no	no	undetected	7	sessile	1.2	PT3	high	G3	negative	negative	single	no	no	absent	absent	absent	absent	ureter	no
P099	male	58	weak	1++	1+	1+	no	yes	yes	stable	0	papillary	5.5	PT2	high	G2	negative	negative	single	no	no	absent	absent	absent	absent	pelvis	no
P100	male	83	-	1+++	1++	1+++	no	yes	yes	stable	1	papillary	2.5	PT1	low	G2	negative	negative	single	no	no	absent	absent	present	present	ureter	no
P101	male	54	weak	1++	1++	1++	no	yes	yes	stable	0	papillary	2.5	PT1	low	G2	negative	negative	single	no	no	absent	absent	present	absent	pelvis	no
P102	male	55	-	1+	1+	1++	no	yes	yes	high	0	sessile	4.5	PT1	high	G2	negative	negative	single	no	no	absent	absent	absent	absent	pelvis	no
P103	male	48	-	weak	1++	1++	no	yes	yes	stable	0	sessile	1.7	PT1	high	G3	negative	negative	single	no	no	absent	absent	absent	absent	pelvis	no
P104	female	76	1++	weak	1+++	1++	no	yes	yes	high	1	papillary	1.7	PT1	high	G3	negative	negative	single	no	no	absent	absent	absent	absent	ureter	yes
P105	male	50	-	1++	1++	-	no	yes	yes	low	0	sessile	4	PT2	high	G3	negative	negative	single	no	no	absent	absent	present	present	ureter	no
P106	female	63	1+	1++	1+	1++	no	no	no	undetected	7	papillary	2.5	PT1	high	G2	negative	negative	single	no	no	absent	absent	present	present	pelvis	no
P107	female	56	1++	1++	1+	1++	no	no	no	undetected	7	papillary	3.2	PT1	high	G2	negative	negative	single	no	no	absent	absent	absent	absent	ureter	no
P108	female	60	-	1+++	1++	-	no	yes	yes	high	0	papillary	3	PT1	high	G2	negative	negative	single	no	no	absent	absent	absent	absent	ureter	no
P109	female	55	1++	1+++	1++	1++	no	no	no	undetected	7	papillary	1.4	PT1	low	G1	negative	negative	single	no	no	absent	absent	present	present	ureter	no
