# Supplementary material for: Identification of Germline Mutations in Upper Tract Urothelial Carcinoma With Suspected Lynch Syndrome
Source: Front Oncol. 2022 Mar 16;12:774202. doi: 10.3389/fonc.2022.774202 (PMC8966221; doi:10.3389/fonc.2022.774202)
Supplement: Supplementary file 6 [file Table_5.xlsx]

## Sheet: table S5
Table S5. Germline variants of LP/P detected by whole exon sequencing in 38 patients
ID	Age	Sex	MMR protein staining	MSI	Clinical phenotype	Genotype	The penetrance of genes	Name	Gene function	Variant
P003	55	male	proficient	stable	colon cancer (himself, 55 years); colon cancer(his brother, 45 years); rectal cancer(his brother, 53 years); colon cancer(his sister, 47 years); rectal cancer(his nephew, 35 years)	Het	High	CDH1	Tumor-Associated Genes	exon5:c.687+1_687+2insGGTCT
						Het	Moderate	ATM	DDR	exon28:c.4232_4235delGCCC:p.Ser1411fs
						Het	Moderate	ATM	DDR	exon28:c.4236+2T>A
						Het	Moderate	BLM	Tumor-Associated Genes, DDR	exon7:c.1848_1849insTATCA:p.Ile617fs
						Het	Moderate	BLM	Tumor-Associated Genes, DDR	exon7:c.1851_1852insTC:p.Asn618fs
						Het	Moderate	DICER1	Tumor-Associated Genes	exon3:c.176_177insATAATTTTTTAT:p.Asn59delinsLysTerPhePheIle
						Het	Moderate	KIT	Tumor-Associated Genes	exon5:c.880A>T
						Het	Moderate	NF1	Tumor-Associated Genes	exon27:c.3682_3683insAGAT:p.Ala1228fs
						Het	Moderate	NRAS	Tumor-Associated Genes	exon3:c.122_123dupGA:p.Lys42fs
						Het	Moderate	NRAS	Tumor-Associated Genes	exon2:c.112-1G>T
						Het	Other	ATR	DDR	exon39:c.6604_6605insGAATTTTAATTTAATTA:p.Ile2202fs
						Het	Other	EZH2	Regulating Embryonic Ectoderm Development	exon3:c.127_128insACCAAACAAAT:p.Ser43fs
						Het	Other	PTPN11	Regulating Cell Differentiation, Oncogenic Transformation Etc,	exon15:c.1739_1740delAT:p.Tyr580fs
						Het	Other	ROS1	Tumor-Associated Genes	exon38:c.6016_6017insG:p.His2006fs
						Het	Other	ROS1	Tumor-Associated Genes	exon38:c.6013_6014insTT:p.Asn2005fs
P006	59	male	proficient	stable	bladder cancer (himself, 58 years); metastatic lung cancer (himself, 61 years); colon cancer(his uncle, 49 years); colon cancer(his grandmother, 45 years)	Het	High	BRCA2	Tumor-Associated Genes, DDR	exon11:c.6560_6561insATTTAAGTTATTTGATAAT:p.Lys2188fs
						Het	High	MET	Tumor-Associated Genes	exon20:c.3990-2dupA
						Het	High	MET	Tumor-Associated Genes	exon21:c.3990-1_3990insTAAACAGTT:p.Pro1329_Leu1330insPheLysGln
						Het	Moderate	ATM	DDR	exon28:c.4214_4215insTCTACTG:p.Leu1405fs
						Het	Moderate	DICER1	Tumor-Associated Genes	exon21:c.3356_3357insCCAT:p.Asn1120fs
						Het	Moderate	DICER1	Tumor-Associated Genes	exon3:c.176_177insAATAATTTTTTAT:p.Asn59fs
						Het	Moderate	JAK2	Regulating Cell Growth, Development, Differentiation Or Histone Modifications	exon20:c.2697_2698insA:p.Glu900fs
						Het	Moderate	JAK2	Regulating Cell Growth, Development, Differentiation Or Histone Modifications	exon20:c.2703_2706delCCTG:p.Leu902fs
						Het	Moderate	JAK2	Regulating Cell Growth, Development, Differentiation Or Histone Modifications	exon20:c.2710_2711insTTTATAAT:p.Ser904fs
						Het	Moderate	KIT	Tumor-Associated Genes	exon2:c.135_138delCTTA:p.Asp45fs
						Het	Moderate	KIT	Tumor-Associated Genes	exon2:c.150_151insTT:p.Gly51fs
						Het	Moderate	NF1	Tumor-Associated Genes	exon39:c.5781_5782delGG:p.Glu1928fs
						Het	Moderate	NF1	Tumor-Associated Genes	exon39:c.5785_5786insGTACA:p.Glu1929fs
						Het	Other	ATR	DDR	exon38:c.6553-21_6553-2delTTTAACTCTTTTTTATGACA
						Het	Other	CASP8	Regulating Cell Apoptosis	exon4:c.716_717insT:p.Glu239fs
						Het	Other	ERBB3	Regulating Cell Proliferation Or Differentiation	exon15:c.1825_1835delGAATGTCGGCC:p.Glu609fs
						Het	Other	FLT3	Regulating Apoptosis, Proliferation And Differentiation Of Hematopoietic Cells	exon15:c.1862_1863insAACCATTAAAAGGA:p.Phe621fs
						Het	Other	IL7R	Regulating Lymphocyte Development	exon4:c.517_518insTAATTAT:p.Lys173fs
						Het	Other	MTOR	Cell Growth And Proliferation	exon15:c.2337_2338insGT:p.Ile780fs
						Het	Other	MTOR	Cell Growth And Proliferation	exon15:c.2336_2337insTAAAAAAAAAAAT:p.Leu779fs
						Het	Other	MTOR	Cell Growth And Proliferation	exon3:c.215_216insCATTAAGCAAATA:p.Glu73fs
						Het	Other	PARP4	Regulating Nad+ Adp-Ribosyltransferase Activity	exon8:c.761_762insTTAGGAAT:p.Met254fs
						Het	Other	PIK3CA	Tumor-Associated Genes	exon13:c.1969_1970insTGGA:p.Ala657fs
P009	56	male	MSH2(weak)/MSH6(-)	high	none	Het	Low	PAH	Phenylketonuria	exon7:c.721C>T
						Het	Other	CREBBP	Regulating Embryonic Development	exon18:c.3517C>T:p.Arg1173*
						Het	Other	FBXW7	Tumor-Associated Genes	exon8:c.1177C>T:p.Arg393*
P010	84	female	MSH2(-)/MSH6(-)	high	ascending colon carcinoma (herself, 76 years); sigmoid colon cancer(herself, 79 years); sarcoma in crus (herself, 82 years)	Het	High	MSH2	DDR, MMR	exon2:c.295A>T:p.Arg99*
P018	50	male	PMS2(weak)	stable	liver tumor (himself, 50 years); Gastrointestinal cancer(his father, unknow)	Het	Moderate	ATM	DDR	exon26:c.3991C>T:p.Gln1331*
						Het	Moderate	ATM	DDR	exon26:c.3993+2T>G
						Het	Low	MMACHC	The Binding And Intracellular Trafficking Of Cobalamin	exon4:c.656_658delAGA
						Het	Other	FLT4	Regulating Lymphangiogenesis And Maintenance Of The Lymphatic Endothelium	exon3:c.253G>A:p.Glu85Lys
P022	56	male	MSH6(weak)	low	none	Het	High	APC	Tumor-Associated Genes	exon12:c.1530delT:p.Phe510fs
						Het	Other	FLT3	Regulating Apoptosis, Proliferation And Differentiation Of Hematopoietic Cells	exon13:c.1615C>T:p.Gln539*
						Het	Other	SETD2	Chromatin Structure Modulation	exon3:c.1567G>T:p.Glu523*
						Het	Other	SETD2	Chromatin Structure Modulation	exon3:c.1565C>A:p.Ser522*
						Het	Other	SETD2	Chromatin Structure Modulation	exon3:c.1562delC:p.Thr521fs
						Het	Other	SETD2	Chromatin Structure Modulation	exon3:c.1556_1557insG:p.Arg520fs
						Het	Other	SETD2	Chromatin Structure Modulation	exon3:c.1553delC:p.Ser518fs
P024	57	male	PMS2(weak)/MSH6(weak)	low	none	Het	Other	FLT3	Regulating Apoptosis, Proliferation And Differentiation Of Hematopoietic Cells	exon9:c.1063_1090delTCAAGTGAAGATTATGAAATTGACCAAT:p.Ser355fs
P027	43	female	MSH6(weak)/MLH1(weak)	low	bladder cancer (herself, 42 years); renal transplantation(herself, unknow)	Het	Moderate	KIT	Tumor-Associated Genes	exon19:c.2662C>T:p.Arg888Trp
P036	58	male	MSH2(-)/MSH6(-)	high	spleen cyst (himself, 58)	Het	High	PTEN	Tumor-Associated Genes	exon8:c.1321-1G>T
P052	52	male	MSH6(weak)	stable	none	Het	Other	KDM6A	Identical Protein Binding And Dioxygenase Activity	exon29:c.4255_4256delGG:p.Gly1419fs
						Het	Other	KDM6A	Identical Protein Binding And Dioxygenase Activity	exon29:c.4259_4260insAG:p.Asn1420fs
P053	48	female	MLH1(weak)	stable	none	Het	Other	IDH1	Oxidative Decarboxylation Of Isocitrate To 2-Oxoglutarate	exon6:c.624T>G:p.Tyr208*
						Het	Other	ROS1	Tumor-Associated Genes	exon18:c.2604_2634delGGATACCACCATCACAGAATTTGCAGCCTGG:p.Asp869fs
P056	47	female	MLH1(weak)	stable	none	Het	Low	PAH	Phenylketonuria	exon6:c.611A>G
P066	57	female	MSH6(-)/MLH1(weak)	high	none	Het	High	APC	Tumor-Associated Genes	exon2:c.136-1G>T
						Het	Other	FLT1	Regulating Angiogenesis And Vasculogenesis.	exon24:c.3255C>G:p.Tyr1085*
P072	57	male	MLH1(-)	high	gastric cancer (himself, 55 years)	Het	Moderate	ATM	DDR	exon41:c.6096-1G>T
						Het	Other	FANCC	DDR	exon6:c.487_490delGAGA:p.Glu163fs
P075	41	male	MSH6(-)/MLH1(weak)	low	none	Het	High	MSH6	DDR, MMR	exon8:c.3699dupA:p.Glu1234fs
P084	48	male	MSH6 (weak)/MLH1(weak)/PMS2(weak)	low	fibula tumor (himself, 35 years);lymphoma(his father, 45 years); thyroid cancer (his sister, 40 years), thyroid cancer (his son, 19 years)	Het	High	MSH6	DDR, MMR	exon9:c.3880delT:p.Cys1294fs
P086	48	female	MLH1(-)	low	none	Het	High	RET	Tumor-Associated Genes	exon19:c.3188-2A>G
						Het	Other	NOTCH1	Cell Fate Specification, Differentiation, Proliferation, And Survival	exon7:c.1214C>T:p.Thr405Met
P094	50	female	MSH6(-)/MLH1(-)	low	none	Het	High	PMS2	DDR, MMR	exon12:c.2012C>T:p.Thr671Met
P096	50	female	MLH1(-)	high	bladder cancer (himself, 50 years); esophagus cancer (his mother, 52 years)	Het	Moderate	BRIP1	DDR	exon17:c.2449_2492+8delTATGAAATTCAAGCATACAGGGCCTTAAACCAGGCCCTTGGTAGGTAAGTGG:p.Tyr817fs
P099	58	male	MSH6(weak)	stable	breast cancer (his nephew, 55 years)	Het	Other	IDH1	Regulating Oxidative Decarboxylation Of Isocitrate To 2-Oxoglutarate	exon9:c.1002delT:p.Phe334fs
P100	83	male	MSH6(-)	stable	colon cancer (himself, 63 years); rectal cancer (himself, 65 years); bladder cancer (himself, 81 years)	Het	High	MSH6	DDR, MMR	exon5:c.3261delC:p.Phe1088fs
P104	76	female	MLH1(weak)	high	gynecological cancer (herself, 56 years)	Het	Moderate	IGF2R	Tumor-Associated Genes	exon45:c.6682delT:p.Ser2228fs
