# Supplementary material for: Identification of Germline Mutations in Upper Tract Urothelial Carcinoma With Suspected Lynch Syndrome
Source: Front Oncol. 2022 Mar 16;12:774202. doi: 10.3389/fonc.2022.774202 (PMC8966221; doi:10.3389/fonc.2022.774202)
Supplement: Supplementary file 7 [file Table_6.xlsx]

## Sheet: table S6
Table S6. Germline variants of uncertain significance detected by whole exon sequencing in 38 patients
ID	Age	Sex	MMR protein staining	MSI	Clinical phenotype	Gene type	The penetrance of genes	Name	Gene function	Variant
P003	55	male	proficient	stable	colon cancer (himself, 55 years); colon cancer(his brother, 45 years); rectal cancer(his brother, 53 years); colon cancer(his sister, 47 years); rectal cancer(his nephew, 35 years)	Het	MMR	MSH2	DDR, MMR	exon9:c.1470G>C:p.Lys490Asn
						Het	High	GREM1	Regulating organogenesis, body patterning, and tissue differentiation	exon2:c.*25_*26insGTAGTGAAT
						Het	High	POLE	DDR	exon35:c.4522C>T:p.Arg1508Cys
						Het	Moderate	JAK2	Cell growth, development, differentiation or histone modifications	exon20:c.2698G>C:p.Glu900Gln
						Het	Moderate	KIT	Tumor-Associated Genes	exon5:c.877_878insGCT
						Het	Moderate	NRAS	Tumor-Associated Genes	exon3:c.119A>T:p.Tyr40Phe
						Het	Moderate	NRAS	Tumor-Associated Genes	exon3:c.115T>C:p.Ser39Pro
						Het	Moderate	NRAS	Tumor-Associated Genes	exon3:c.112G>C:p.Asp38His
						Het	Moderate	RAD51D	DDR	exon3:c.196G>A:p.Val66Met
						Het	Low	KCNJ1	Regulating potassium homeostasis	exon2:c.625C>T:p.Leu209Phe
						Het	Low	OCRL	Regulating membrane trafficking	exon10:c.850A>T:p.Thr284Ser
P006	59	male	proficient	stable	bladder cancer (himself, 58 years); metastatic lung cancer (himself, 61 years) colon cancer(his uncle, 49 years); colon cancer(his grandmother, 45 years)	Het	MMR	MSH6	DDR, MMR	exon10:c.4068_4071dupGATT:p.Lys1358fs
						Het	High	MET	Tumor-Associated Genes	exon12:c.2792_2793dupCA:p.Gly932fs
						Het	High	MET	Tumor-Associated Genes	exon12:c.2794_2795insC:p.Gly932fs
						Het	High	PKD1	Regulating renal tubular development	exon11:c.2377C>T:p.Pro793Ser
						Het	Moderate	ATM	DDR	exon28:c.4220T>C:p.Ile1407Thr
						Het	Moderate	ATM	DDR	exon28:c.4222C>A:p.Leu1408Ile
						Het	Moderate	BRIP1	DDR	exon3:c.94_95insATACTGTATTATATT:p.Ile32delinsAsnThrValLeuTyrPhe
						Het	Moderate	JAK2	Cell growth, development, differentiation or histone modifications	exon20:c.2698G>C:p.Glu900Gln
						Het	Moderate	KIT	Tumor-Associated Genes	exon2:c.141_146delAGTCCG
						Het	Moderate	NF1	Tumor-Associated Genes	exon39:c.5784_5785insATTAAA:p.Glu1928_Glu1929insIleLys
						Het	Low	SLC12A1	Concentrating urine	exon2:c.168_169insTACATTGGA:p.Lys56_Arg57insTyrIleGly
						Het	Low	SLC22A5	Regulating cellular uptake of carnitine	exon1:c.191A>T:p.Asn64Ile
						Het	Low	UMOD	Regulating renal disorders	exon9:c.1727_1728insAA:p.Ser577fs
P009	56	male	MSH2(weak)/MSH6(-)	high	none	Het	MMR	MSH6	DDR, MMR	exon7:c.3587A>T:p.Glu1196Val
						Het	High	BRCA1	Tumor-Associated Genes, DDR	exon10:c.2339A>G:p.Gln780Arg
						Het	Moderate	IGF2R	Tumor-Associated Genes	exon42:c.6224C>T:p.Thr2075Met
						Het	Low	BSND	Regulating potassium secretion	exon4:c.893G>A:p.Gly298Glu
P010	84	female	MSH2(-)/MSH6(-)	high	ascending colon carcinoma (herself, 76 years); sigmoid colon cancer(herself, 79 years); sarcoma in crus (herself, 82 years)	Het	Moderate	TERT	Tumor-Associated Genes	exon7:c.2371G>A:p.Val791Ile
P018	50	male	PMS2(weak)	stable	liver tumor (himself, 50 years); Gastrointestinal cancer(his father, unknow)	Het	Moderate	ATM	DDR	exon26:c.3993G>A:p.Gln1331Gln
						Het	Moderate	ATM	DDR	exon26:c.3993+4T>A
						Het	Moderate	ATM	DDR	exon26:c.3993+6_3993+10delGCTTC
						Het	Moderate	KRAS	Tumor-Associated Genes	exon5:c.545A>T:p.Lys182Met
						Het	Low	BSND	Regulating potassium secretion	exon4:c.893G>A:p.Gly298Glu
P022	56	male	MSH6(weak)	low	none	Het	High	APC	Tumor-Associated Genes	exon4:c.423-5_423-4delAA
						Het	High	TSC1	Tumor-Associated Genes	exon15:c.1876G>A:p.Glu626Lys
						Het	Moderate	CHEK2	DDR	exon7:c.829G>A:p.Val277Ile
						Het	Moderate	FAT1	Regulating developmental processes and cell communication	exon10:c.8206A>T:p.Ser2736Cys
						Het	Low	HOGA1	Regulating metabolic pathway of hydroxyproline	exon1:c.94_96delAAG:p.Lys32del
P024	57	male	PMS2(weak)/MSH6(weak)	low	none	Het	MMR	MSH6	DDR, MMR	exon4:c.1501C>T:p.His501Tyr
						Het	High	PALB2	DDR	exon5:c.1898_2002del:p.Lys633_Glu667del
						Het	Moderate	CHEK2	DDR	exon5:c.-116T>G
						Het	Moderate	NF2	Interacting with cell-surface proteins	exon12:c.1127G>A:p.Arg376Gln
						Het	Low	ATP6V0A4	Regulating renal tubular acidosis	exon6:c.374_382delCAGAACTGA:p.Thr125_Leu127del
P027	43	female	MSH6(weak)/MLH1(weak)	low	bladder cancer (herself, 42 years); renal transplantation(herself, unknow)	Het	Moderate	RAD51D	DDR	exon10:c.992T>A:p.Ile331Asn
P029	74	female	MSH6(-)	high	none	Het	Low	SLC25A13	Regulating exchange of aspartate for glutamate	exon11:c.1082G>T:p.Arg361Leu
P030	41	male	MSH2(-)/MSH6(-)	high	endometrial cancer (his mother, 56 years)	Het	MMR	MSH2	DDR, MMR	exon3:c.489_494delTGGGTA
						Het	High	MUTYH	DDR	exon14:c.1358A>G:p.Tyr453Cys
						Het	High	PALB2	DDR	exon10:c.3054G>C:p.Glu1018Asp
						Het	Low	PAH	Regulating phenylalanine catabolism	exon2:c.158G>A:p.Arg53His
P052	52	male	MSH6(weak)	stable	none	Het	High	PTCH1	Regulating embryonic development and tumorigenesis	exon1:c.152_154delGAG:p.Gly51del
						Het	Moderate	SOX9	Regulating chondrocyte differentiation	exon3:c.1405A>G:p.Met469Val
P053	48	female	MLH1(weak)	stable	none	Het	Moderate	FAT1	Regulating developmental processes and cell communication	exon10:c.8465T>C:p.Leu2822Pro
						Het	Moderate	MITF	Regulating melanocyte development	exon2:c.265A>G:p.Arg89Gly
						Het	Low	SLC12A1	Concentrating urine	exon8:c.1031G>T:p.Gly344Val
P056	47	female	MLH1(weak)	stable	none	Het	Moderate	ATM	DDR	exon22:c.3285-5T>A
						Het	Moderate	BRIP1	DDR	exon9:c.1208G>A:p.Arg403Gln
						Het	Moderate	CDH4	Regulating brain segmentation and neuronal outgrowth	exon9:c.1331G>A:p.Arg444His
						Het	Moderate	CDH4	Regulating brain segmentation and neuronal outgrowth	exon16:c.2645C>G:p.Ser882Cys
P063	50	male	MSH6(weak)/MLH1(weak)	high	gastric cancer (his father, 80 years); esophagus cancer(his mother, 73 years)	Het	High	MUTYH	DDR	exon12:c.1118C>T:p.Ala373Val
						Het	High	PALB2	DDR	exon10:c.3054G>C:p.Glu1018Asp
						Het	High	PKD1	Regulating renal tubular development	exon23:c.8495A>G:p.Asn2832Ser
P066	57	female	MSH6(-)/MLH1(weak)	high	none	Het	MMR	MSH6	DDR, MMR	exon2:c.449C>T:p.Pro150Leu
						Het	MMR	MSH6	DDR, MMR	exon6:c.3557-5_3557-4delTT
						Het	High	APC	Tumor-Associated Genes	exon10:c.953T>C:p.Leu318Ser
						Het	High	MUTYH	DDR	exon12:c.1118C>T:p.Ala373Val
						Het	Moderate	BLM	Tumor-Associated Genes, DDR	exon8:c.2068C>T:p.Pro690Ser
						Het	Low	SLC12A3	Regulating electrolyte homeostasis	exon14:c.1732G>A:p.Val578Met
						Het	Low	SLC22A5	Regulating cellular uptake of carnitine	exon4:c.724+1delG
P072	57	male	MLH1(-)	high	gastric cancer (himself, 55 years)	Het	High	PKD1	Regulating renal tubular development	exon29:c.9820C>T:p.Arg3274Cys
						Het	Moderate	CHEK2	DDR	exon4:c.538C>T
						Het	Moderate	FAT1	Regulating developmental processes and cell communication	exon10:c.8465T>C:p.Leu2822Pro
						Het	Low	AGXT	Regulating glyoxylate detoxification	exon1:c.-80C>T
						Het	Low	BSND	Regulating potassium secretion	exon4:c.893G>A:p.Gly298Glu
P073	59	male	MSH6(-)/MLH1(-)	low	none	Het	MMR	MSH6	DDR, MMR	exon6:c.3529C>G
						Het	Moderate	ERCC3	DDR	exon14:c.2111C>T:p.Ser704Leu
						Het	Moderate	NF1	Tumor-Associated Genes	exon36:c.4963G>A
						Het	Low	CLDN16	Regulating the paracellular resorption of magnesium ions	exon4:c.780T>A:p.Phe260Leu
P076	52	male	MLH1(weak)	stable	bladder cancer (himself, 50 years)	Het	Moderate	KIT	Tumor-Associated Genes	exon5:c.877_878insGCT
P077	48	male	MLH1(weak)	low	bladder cancer (himself, 42 years); bladder cancer (himself, 48 years)	Het	Moderate	CHEK2	DDR	exon5:c.-116T>G
P083	51	female	MLH1(weak)	stable	bladder cancer (himself, 51 years)	Het	High	CDH1	Tumor-Associated Genes	exon15:c.2392C>T:p.Leu798Phe
						Het	Moderate	FAT1	Regulating developmental processes and cell communication	exon10:c.8465T>C:p.Leu2822Pro
						Het	Low	ATP7B	Regulating copper-transporting ATPase	exon8:c.2333G>T:p.Arg778Leu
						Het	Low	XDH	Regulating oxidative metabolism of purines	exon33:c.3527G>A
P084	48	male	MSH6 (weak)/MLH1(weak)/PMS2(weak)	low	fibula tumor (himself, 35 years);lymphoma(his father, 45 years); thyroid cancer (his sister, 40 years), thyroid cancer (his son, 19 years)	Het	Low	CDKN1B	Regulating cyclin-dependent kinase inhibitor	exon1:c.443G>T:p.Cys148Phe
						Het	Low	SLC12A1	Concentrating urine	exon17:c.2063C>T:p.Thr688Ile
P086	48	female	MLH1(-)	low	none	Het	Moderate	SOX9	Regulating chondrocyte differentiation	exon1:c.92C>T:p.Ala31Val
P094	50	female	MSH6(-)/MLH1(-)	low	none	Het	MMR	MLH1	DDR, MMR	exon8:c.649C>T:p.Arg217Cys
						Het	High	TSC1	Tumor-Associated Genes	exon19:c.2485A>C:p.Ser829Arg
						Het	High	TSC1	Tumor-Associated Genes	exon9:c.886C>G:p.Pro296Ala
						Het	High	TSC1	Tumor-Associated Genes	exon9:c.881C>A:p.Thr294Asn
						Het	High	TSC1	Tumor-Associated Genes	exon9:c.878C>G:p.Thr293Ser
						Het	Low	ATP7B	Regulating copper-transporting ATPase	exon12:c.2731-38_2731delTTGTAATTTCCCATGGTCTTGGTGTTTTATTTTCATAGG:p.Ala911fs
P095	58	female	MSH6(weak)/MLH1(-)	stable	bladder cancer (himself, 58 years)	Het	High	APC	Tumor-Associated Genes	exon16:c.4844A>G:p.Tyr1615Cys
						Het	High	MUTYH	DDR	exon12:c.1090C>T:p.Arg364Cys
						Het	Low	HNF1B	Regulating nephron development and development of the embryonic pancreas	exon1:c.313G>A:p.Glu105Lys
P096	50	female	MLH1(-)	high	bladder cancer (himself, 50 years); esophagus cancer (his mother, 52 years)	Het	Low	ATP6V0A4	Regulating renal tubular acidosis	exon11:c.881C>T:p.Ser294Phe
						Het	Low	MMACHC	Regulating intracellular trafficking of cobalamin	exon1:c.23T>A
P097	57	female	MSH6(-)/MLH1(-)	stable	none	Het	Moderate	FAT1	Regulating developmental processes and cell communication	exon10:c.8465T>C:p.Leu2822Pro
						Het	Moderate	JAK2	Cell growth, development, differentiation or histone modifications	exon11:c.1433T>C:p.Leu478Ser
						Het	Moderate	RUNX1	Regulating development of normal hematopoiesis.	exon9:c.1098_1103dupCGGCAT:p.Ile366_Gly367dup
P099	58	male	MSH6(weak)	stable	breast cancer (his nephew, 55 years)	Het	Low	ATP6V1B1	Regulating renal tubular acidosis	exon1:c.112C>T:p.Arg38Cys
						Het	Low	SLC3A1	Transporting neutral and basic amino acids in the renal tubule and intestinal tract	exon1:c.283G>A:p.Ala95Thr
P101	54	male	MSH6(weak)	stable	lung cancer (his father, 58 years)	Het	High	BRCA2	Tumor-Associated Genes, DDR	exon18:c.8120A>T:p.Lys2707Ile
						Het	High	PKD1	Regulating renal tubular development	exon11:c.2151G>T:p.Leu717Phe
						Het	Moderate	ATM	DDR	exon38:c.5762G>A:p.Arg1921Lys
						Het	Moderate	FAT1	Regulating developmental processes and cell communication	exon2:c.2380G>A:p.Val794Ile
						Het	Low	POLD1	DNA replication and repair	exon18:c.2450G>A:p.Arg817Gln
P102	55	male	MSH6(-)	high	none	Het	High	APC	Tumor-Associated Genes	exon16:c.2258A>G:p.His753Arg
						Het	High	PKD1	Regulating renal tubular development	exon16:c.7049_7051delAGG:p.Glu2350del
						Het	Moderate	SDHA	Regulating form of mitochondrial respiratory chain	exon4:c.442G>A:p.Ala148Thr
P103	48	male	MSH6(-)/MLH1(weak)	stable	bladder cancer (himself, 45 years)	Het	High	PKD1	Regulating renal tubular development	exon27:c.9469G>A:p.Asp3157Asn
						Het	High	PKD1	Regulating renal tubular development	exon15:c.6285C>A:p.Asp2095Glu
						Het	Moderate	BAP1	Tumor-Associated Genes	exon13:c.1468A>G:p.Asn490Asp
						Het	Moderate	CHEK2	DDR	exon5:c.-116T>G
P105	50	male	MSH2(-)/MSH6(-)	stable	rectal cancer (his sister, 47 years)	Het	High	PKD1	Regulating renal tubular development	exon23:c.8377C>G:p.Leu2793Val
						Het	High	PKD1	Regulating renal tubular development	exon14:c.3224T>A:p.Phe1075Tyr
						Het	High	PKD1	Regulating renal tubular development	exon13:c.3037G>A:p.Val1013Met
						Het	Low	SLC4A1	Regulating chloride/bicarbonate exchanger	exon9:c.848G>A
P108	60	female	MSH2(-)/MSH6(-)	high	none	Het	High	PKD1	Regulating renal tubular development	exon18:c.7241C>T:p.Thr2414Met
						Het	Low	UMOD	Regulating renal disorders	exon8:c.1471G>C:p.Val491Leu
